# Supplementary material for: Coordination and divergence in community assembly processes across co-occurring microbial groups separated by cell size
Source: Front Microbiol. 2023 Jun 2;14:1166322. doi: 10.3389/fmicb.2023.1166322 (PMC10272581; doi:10.3389/fmicb.2023.1166322)
Supplement: Supplementary file 1 [file Table_1.XLSX]

## Sheet: Table S1
Table S1 Information of the ten different sampling sites.
SAMPLING SITE	SAMPLE	Depth	LOCATION		ENVIRONMENTAL VARIABLE
			LONGITUDE	LATITUDE	Temperature	Dissolved Oxygen(DO)	Conductivity(Con)	pH	Nitrate(NO3-N)	Ammonium(NH4-N)	Nitrite(NO2-N)	Orthophosphate(PO4-P)	Chlorophyll a(Chla)	Dissolved Organic Carbon(DOC)
1	11DH1	1.6	114.32295993° E	30.56676197° N	16.7	5.69	418	7.75	1.497	0.627	0.085	0.009	42.379	8.755
2	11DH2	1.5	114.33784507° E	30.55863735° N	16.7	8.96	342	7.931	0.848	0.597	0.053	0.009	156.101	8.034
3	11DH3	1.7	114.34606732° E	30.55351479° N	17.6	11.2	331	8.783	0.338	0.461	0.043	0.012	180.662	6.429
4	11DH4	1.1	114.35467673° E	30.55144878° N	17.6	9.84	311	8.667	0.136	0.412	0.021	0.013	249.021	6.505
5	11DH5	2.3	114.37195739° E	30.56106021° N	16.5	11.64	310	8.763	0.183	0.417	0.029	0.012	41.421	9.488
6	11DH6	2	114.37375397° E	30.58044726° N	15.9	8.89	319	8.322	0.138	0.462	0.024	0.015	40.123	9.177
7	11DH7	2.3	114.39956639° E	30.58213797° N	15.6	10.48	346	8.68	NA	0.185	0.015	0.008	40.035	7.486
8	11DH8	2	114.39622473° E	30.56046568° N	15.7	10.16	315	8.509	0.081	0.394	0.023	0.007	54.08	7.719
9	11DH9	1.6	114.38753510° E	30.53985379° N	17.4	17.76	291	9.363	0.056	0.165	0.025	0.007	46.707	8.774
10	11DH10	3.9	114.38116581° E	30.55438286° N	16.2	14.06	305	9.099	0.039	0.364	0.028	0.007	49.227	8.342
