# Supplementary material for: Coordination and divergence in community assembly processes across co-occurring microbial groups separated by cell size
Source: Front Microbiol. 2023 Jun 2;14:1166322. doi: 10.3389/fmicb.2023.1166322 (PMC10272581; doi:10.3389/fmicb.2023.1166322)
Supplement: Supplementary file 2 [file Table_2.XLSX]

## Sheet: Table S2
Table S2 Summary of reads for the 10 sites under study.
Sampling Site	Reads passed quality check				Reads resampled
	Prokaryote	Eukaryote (20-200 μm)	Eukaryote (0.22-20 μm)	Reads passed quality check
1	58934	27048	13975	99957	62317
2	37734	33519	30629	101882	62317
3	36768	26425	25283	88476	62317
4	66327	22120	30684	119131	62317
5	59817	26558	30401	116776	62317
6	50894	31761	24805	107460	62317
7	40767	29448	20376	90591	62317
8	32029	16313	19636	67978	62317
9	59593	24292	24345	108230	62317
10	36364	19826	19452	75642	62317
