# Supplementary material for: Coordination and divergence in community assembly processes across co-occurring microbial groups separated by cell size
Source: Front Microbiol. 2023 Jun 2;14:1166322. doi: 10.3389/fmicb.2023.1166322 (PMC10272581; doi:10.3389/fmicb.2023.1166322)
Supplement: Supplementary file 3 [file Table_3.XLSX]

## Sheet: Table S3
Table S3 Summary of the effects by resampling the full data on microbial alpha diversity.
SAMPLING SITE	16S										18S-0.22										18S-20
	Taxa_S	Taxa_S (resample)	Reads passed quality check	Reads (resample)	Shannon_H	Shannon_H (resample)	Margalef	Margalef (resample)	Chao-1	Chao-1 (resample)	Taxa_S	Taxa_S (resample)	Individuals	Individuals (resample)	Shannon_H	Shannon_H (resample)	Margalef	Margalef (resample)	Chao-1	Chao-1 (resample)	Taxa_S	Taxa_S (resample)	Individuals	Individuals (resample)	Shannon_H	Shannon_H (resample)	Margalef	Margalef (resample)	Chao-1	Chao-1 (resample)
mean (%)		98.12±7.18		71.15±18.57		99.87±0.13		92.14±5.24		90.09±6.86		85.84±8.91		61.78±16.87		99.93±0.18		90.10±7.38		90.73±11.63		90.41±5.81		66.21±15.57		99.69±0.37		94.26±4.45		91.26±15.67
1	1081	910	58934	32029	4.905	4.901	98.32	87.62	1498	1271	99	99	13975	13975	2.631	2.631	10.27	10.27	161.1	161.1	80	74	27048	16313	0.9844	0.9745	7.741	7.526	92.75	104
2	784	752	37734	32029	4.965	4.964	74.3	72.39	1112	1080	77	55	30629	13975	1.817	1.812	7.357	5.657	105.9	77.75	100	87	33519	16313	2.411	2.4	9.501	8.866	121	125.5
3	837	796	36768	32029	4.862	4.858	79.53	76.63	1221	1198	88	71	25283	13975	1.935	1.937	8.582	7.334	117.1	92.08	87	78	26425	16313	2.079	2.066	8.446	7.938	98.33	106.9
4	952	759	66327	32029	4.777	4.768	85.66	73.06	1341	1113	108	84	30684	13975	1.995	2	10.36	8.696	133.4	105.7	112	102	22120	16313	2.21	2.201	11.1	10.41	205.5	138.1
5	1135	953	59817	32029	4.896	4.886	103.1	91.76	1614	1460	125	97	30401	13975	2.397	2.395	12.01	10.06	160.2	129.5	108	100	26558	16313	1.883	1.876	10.5	10.21	135.3	117.3
6	1004	848	50894	32029	4.854	4.847	92.55	81.64	1557	1291	114	99	24805	13975	2.259	2.256	11.17	10.27	151.4	149.2	123	100	31761	16313	1.774	1.774	11.77	10.21	189.1	129
7	872	774	40767	32029	4.281	4.265	82.05	74.51	1339	1143	143	132	20376	13975	2.976	2.979	14.31	13.72	184.1	178.3	147	121	29448	16313	1.881	1.871	14.19	12.37	190.9	156.2
8	853	853	32029	32029	4.377	4.377	82.13	82.13	1286	1286	142	135	19636	13975	2.377	2.372	14.26	14.04	169.8	168.7	134	134	16313	16313	2.721	2.721	13.71	13.71	153.5	153.5
9	1105	910	59593	32029	5.105	5.091	100.4	87.62	1544	1299	135	117	24345	13975	2.529	2.525	13.27	12.15	185.2	172.5	87	79	24292	16313	1.743	1.745	8.517	8.041	129	115.1
10	816	789	36364	32029	4.695	4.696	77.61	75.96	1097	1042	141	127	19452	13975	2.562	2.554	14.18	13.2	180	193.2	126	122	19826	16313	2.481	2.485	12.63	12.47	165.4	157
