# Supplementary material for: Coordination and divergence in community assembly processes across co-occurring microbial groups separated by cell size
Source: Front Microbiol. 2023 Jun 2;14:1166322. doi: 10.3389/fmicb.2023.1166322 (PMC10272581; doi:10.3389/fmicb.2023.1166322)
Supplement: Supplementary file 4 [file Table_4.XLSX]

## Sheet: Table S4
Table S4 Comaprison of Eukaryotic communities based on bray-curtis and Jaccard distances.
Bray-curtis distance based	ANOSIM	R	0.699
		P	0.001
	PERMANOVA	R2	0.368
		P	0.001
Jaccard distance based	ANOSIM	R	0.405
		P	0.001
	PERMANOVA	R2	0.524
		P	0.001
ANOSIM means Analysis of similarities
PERMANOVA means Permutational Multivariate Analysis Of Variance
